# Supplementary material for: The CLEAR (Considering Leading Experts’ Antithrombotic Regimes around peripheral angioplasty) survey: an international perspective on antiplatelet and anticoagulant practice for peripheral arterial endovascular intervention
Source: CVIR Endovasc. 2019 Nov 12;2:37. doi: 10.1186/s42155-019-0079-8 (PMC6966346; doi:10.1186/s42155-019-0079-8)
Supplement: Supplementary file 2 — Additional file 2: Table S1. Full data tables for responses. [file 42155_2019_79_MOESM2_ESM.xlsx]

## Sheet: Sheet
Respondent ID		What is your preferred antiplatelet/anticoagulant agent(s) pre-operatively? (Select all that apply)								Do you stop antiplatelet/anticoagulant agent(s) pre-procedurally?					Which antiplatelets/anticoagulant do you give intra-procedurally? (Select all that apply)		In general, what do you prescribe post-procedurally for antiplatelet/anticoagulant therapy? (Select all that apply) N.B. antithrombotic regimes divided by specific devices and anatomical sites are in subsequent questions								What is your preferred antiplatelet / anticoagulant therapy after the following procedures? (Select all that apply)
	Country of Work	Aspirin 75mg	Clopidogrel 75mg	Monotherapy (Aspirin or Clopidogrel) Duplicates removed.	DAPT (Aspirin+Clopidogrel)	Warfarin	Direct oral anticoagulant (DOAC)	No preference	Other (please specify)	Aspirin 75mg monotherapy	Clopidogrel 75mg monotherapy	DAPT to monotherapy	Warfarin	Direct oral anticoagulant (DOAC)	Intra-arterial or intravenous heparin	Antiplatelet agent (please specify)	Aspirin 75mg	Clopidogrel 75mg	Monotherapy (aspirin or clopidogrel) Duplicates removed.	Dual antiplatelet therapy (aspirin and clopidogrel)	Warfarin	Direct oral anticoagulant (DOAC)	No preference	Other antiplatelet or dual regime (please specify)	Balloon angioplasty (PTA) - Aspirin	Balloon angioplasty (PTA) - Clopidogrel	PTA - Monotherapy	Balloon angioplasty (PTA) - Dual antiplatelet therapy	Balloon angioplasty (PTA) - Warfarin	Balloon angioplasty (PTA) - DOAC	Balloon angioplasty (PTA) - Other (specify below)	Covered stent (CS) - Aspirin	Covered stent (CS) - Clopidogrel	CS - Monotherapy	Covered stent (CS) - Dual antiplatelet therapy	Covered stent (CS) - Warfarin	Covered stent (CS) - DOAC	Covered stent (CS) - Other (specify below)	Bare metal stent (BMS) - Aspirin	Bare metal stent (BMS) - Clopidogrel	BMS - Monotherapy	Bare metal stent (BMS) - Dual antiplatelet therapy	Bare metal stent (BMS) - Warfarin	Bare metal stent (BMS) - DOAC	Bare metal stent (BMS) - Other (specify below)	Drug eluting Stent (DES) - Aspirin	Drug eluting Stent (DES) - Clopidogrel	DES - Monotherapy	Drug eluting Stent (DES) - Dual antiplatelet therapy
10897135454	United Kingdom of Great Britain and Northern Ireland		1	1						No	No	Yes	Yes	Yes	1	Clopidogrel (depending upon procedure performed)		1	1							1	1								1							1							1
10925013572	United Kingdom of Great Britain and Northern Ireland								DAPT, Warfarin, DOAC	No	No	No	Yes	Yes	1									DAPT, Warfarin, DOAC		1	1								1							1							1
10940411880	Italy	1		1						No	No	No	Yes	Yes	1					1					1		1								1							1							1
10940225731	Honduras				1					No	No	Yes	Yes	Yes	1					1								1							1							1							1
10879827908	United Kingdom of Great Britain and Northern Ireland							1		No	No	No	Yes	Yes	1			1	1							1	1								1							1							1
10923435910	Greece	1		1						No	No	No	Yes	Yes	1					1					1		1								1							1							1
10919359217	Italy				1					No	No	Yes	Yes	Yes	1					1								1							1							1							1
10940380123	Switzerland							1		No	No	Yes	No	Yes	1		1		1						1		1					1		1						1	1								1
10940444657	New Zealand	1		1						No	No	No	Yes	Yes	1					1								1							1							1							1
10895040359	United Kingdom of Great Britain and Northern Ireland		1	1						No	No	No	Yes	Yes	1			1	1							1	1						1	1						1	1								1
10940331046	United Kingdom of Great Britain and Northern Ireland	1		1						No	No	No	Yes	Yes	1		1		1						1		1					1		1					1		1					1		1
10909953964	United Kingdom of Great Britain and Northern Ireland				1					No	No	Yes	Yes	Yes	1					1					1		1					1		1					1		1								1
10919361779	Italy				1					No	No	Yes	Yes	Yes	1					1								1							1							1							1
10925630899	United Kingdom of Great Britain and Northern Ireland							1		No	No	No	Yes	Yes	1									DAPT + DOAC	1		1											DAPT + DOAC							DAPT + DOAC				1
10907884052	Germany	1		1						No	No	No	Yes	Yes	1									Monotherapy + DOAC							Monotherapy + DOAC				1							1							1
10894626976	Germany	1		1						No	No	No	Yes	Yes	1					1					1		1								1							1							1
10955584318	United Kingdom of Great Britain and Northern Ireland	1		1						No	Yes	Yes	Yes	Yes	1					1								1							1							1							1
10874419051	United Kingdom of Great Britain and Northern Ireland				1					No	No	No	Yes	Yes	1					1								1							1							1							1
10932745959	United Kingdom of Great Britain and Northern Ireland		1	1						No	No	No	Yes	Yes	1			1	1							1	1						1	1						1	1								1
10951464080	United Kingdom of Great Britain and Northern Ireland				1					No	No	Yes	Yes	Yes	1					1								1							1							1					1	1
10940432247	Italy	1		1						No	No	No	Yes	Yes	1					1					1		1								1							1							1
10879843889	United Kingdom of Great Britain and Northern Ireland		1	1						No	No	No	Yes	Yes	1			1	1							1	1						1	1						1	1								1
10878880961	Greece	1		1						No	No	No	Yes	Yes	1					1								1							1							1							1
10956355190	United Kingdom of Great Britain and Northern Ireland				1					No	Yes	Yes	Yes	Yes	1					1								1							1							1							1
10940013510	Italy	1		1						No	No	Yes	Yes	Yes	1					1								1							1							1							1
10900410914	United Kingdom of Great Britain and Northern Ireland	1		1						No	No	No	Yes	Yes	1								1		1		1					1		1					1		1					1		1
10879817484	United Kingdom of Great Britain and Northern Ireland		1	1						No	Yes	Yes	Yes	Yes	1			1	1							1	1						1	1						1	1						1	1
10923393943	Greece							1		No	Yes	Yes	Yes	Yes	1			1	1							1	1						1	1						1	1						1	1
10919365395	Italy				1					No	No	Yes	Yes	Yes	1					1								1							1							1							1
10940420910	Italy	1		1						No	No	No	Yes	Yes	1					1					1		1								1							1							1
10940121807	France	1		1						No	No	Yes	Yes	Yes	1					1								1							1							1							1
10904238752	Spain	1		1						No	Yes	No	Yes	Yes	1					1					1		1								1							1							1
10920673544	United Kingdom of Great Britain and Northern Ireland	1		1						No	Yes	Yes	Yes	Yes	1					1					1		1								1							1							1
10949257428	Italy		1	1						No	No	No	No	No	1					1						1	1						1	1						1	1								1
10934186795	United Kingdom of Great Britain and Northern Ireland							1		No	No	Yes	Yes	Yes	1								1								Refer to surgeon / IR							Refer to surgeon / IR							Refer to surgeon / IR
10934450042	United Kingdom of Great Britain and Northern Ireland							1		No	No	Yes	Yes	Yes	1					1								1							1							1							1
10946703158	United Kingdom of Great Britain and Northern Ireland	1		1						No	Yes	Yes	Yes	Yes	1					1								1							1							1							1
10930130902	United Kingdom of Great Britain and Northern Ireland	1		1						No	No	No	Yes	Yes	1								1								Leave on pre-procedural drugs				1							1							1
10941537917	Germany	1		1						No	No	Yes	Yes	Yes	1	Aspirin 500 mg intravenous	1		1						1		1								1							1							1
10896164125	Ireland	1		1						No	No	No	Yes	Yes	1					1								1							1							1							1
10877028283	Greece	1		1						No	No	No	Yes	Yes	1					1								1							1							1							1
10898492593	Ireland	1		1						No	No	No	Yes	Yes	1					1								1							1							1							1
10919363745	Italy				1					No	No	Yes	Yes	Yes	1					1								1							1							1							1
10895758658	Ireland	1		1						No	No	No	Yes	Yes	1					1								1							1							1							1
10940206649	Spain	1		1						No	No	No	Yes	Yes	1					1								1							1							1							1
10948639644	Italy	1		1						No	No	No	Yes	Yes	1					1								1							1							1							1
10876927968	United Kingdom of Great Britain and Northern Ireland	1		1						No	Yes	Yes	Yes	Yes	1					1					1		1								1							1							1
10940577532	Spain	1		1						No	No	Yes	Yes	Yes	1			1	1							1	1						1	1						1	1								1
10940658928	Italy	1		1						No	No	No	Yes	Yes	1		1		1						1		1								1				1		1					1		1
10940041221	Italy				1					No	No	No	Yes	Yes	1					1								1							1							1							1
10951081594	Italy							1		Yes	Yes	Yes	Yes	Yes	1					1								1							1							1							1
10940798722	Italy		1	1						No	No	No	Yes	Yes	1					1								1							1							1							1
10940661971	Ecuador							1		No	Yes	Yes	Yes	Yes	1								1					1							1							1							1
10904160965	United Kingdom of Great Britain and Northern Ireland		1	1						No	No	Yes	Yes	Yes	1			1	1							1	1								1							1							1
10925712871	United Kingdom of Great Britain and Northern Ireland				1					No	Yes	Yes	Yes	Yes	1					1								1							1							1							1
10951634441	United Kingdom of Great Britain and Northern Ireland				1					No	No	Yes	Yes	Yes	1					1					1		1								1							1							1
10925151971	United Kingdom of Great Britain and Northern Ireland	1		1						No	Yes	Yes	Yes	Yes	1		1		1						1		1					1		1					1		1					1		1
10952737079	United Kingdom of Great Britain and Northern Ireland				1					No	No	No	Yes	Yes	1					1								1							1							1							1
10930772206	United Kingdom of Great Britain and Northern Ireland		1	1						No	No	No	Yes	Yes	1			1	1							1	1						1	1						1	1								1
10874397552	United Kingdom of Great Britain and Northern Ireland		1	1						No	No	No	Yes	Yes	1			1	1							1	1						1	1						1	1								1
10909876807	United Kingdom of Great Britain and Northern Ireland							1		No	No	No	Yes	Yes	1					1								1							1							1					1	1
10877219236	Australia							1		No	No	No	No	Yes	1					1					1		1								1				1		1								1
10897636777	United Kingdom of Great Britain and Northern Ireland				1					No	No	No	Yes	Yes	1					1						1	1								1							1							1
10924801233	United Kingdom of Great Britain and Northern Ireland	1		1						No	No	No	Yes	Yes	1					1					1		1								1				1		1								1
10909496606	United Kingdom of Great Britain and Northern Ireland				1					No	Yes	Yes	Yes	Yes	1					1						1	1						1	1								1					1	1
10941922509	Morocco	1		1						No	No	Yes	Yes	Yes	1					1					1		1								1							1							1
10879838017	United Kingdom of Great Britain and Northern Ireland	1		1						No	No	Yes	Yes	Yes	1					1					1		1					1		1								1							1
10931259517	United Kingdom of Great Britain and Northern Ireland	1		1						No	Yes	Yes	Yes	Yes	1					1						1	1								1					1	1						1	1
10912783856	United Kingdom of Great Britain and Northern Ireland	1		1						No	No	Yes	Yes	Yes	1									Leave on pre-procedrual drugs							Depends on complexity, length and location				1							1							1
10928473230	Hong Kong	1		1						No	No	No	Yes	Yes	1					1								1							1							1							1
10951584683	United Kingdom of Great Britain and Northern Ireland	1		1						No	Yes	Yes	Yes	Yes	1			1	1							1	1								1							1
10906201238	Germany	1		1						No	No	No	Yes	Yes	1					1					1		1								1							1							1
10894653538	Germany								DAPT, Warfarin, DOAC	No	No	No	Yes	Yes	1									DAPT, Warfarin, DOAC	1		1								1							1							1
10902006124	Germany	1		1						No	No	No	Yes	Yes	1					1								1							1							1							1
10898608798	Germany	1		1						No	No	No	Yes	Yes	1					1					1		1								1							1							1
10951641383	United Kingdom of Great Britain and Northern Ireland							1		No	Yes	Yes	Yes	Yes	1					1					1		1								1							1							1
10919340163	Italy				1					No	No	Yes	Yes	Yes	1					1								1							1							1							1
10919348169	Italy				1					No	No	Yes	Yes	Yes	1					1								1							1							1							1
10899886118	United Kingdom of Great Britain and Northern Ireland		1	1						No	No	Yes	Yes	Yes	1			1	1							1	1						1	1						1	1								1
10919367238	Italy				1					No	No	Yes	Yes	Yes	1					1								1							1							1							1
10947973488	Germany				1					No	No	Yes	Yes	Yes	1	Aspirin 100mg				1					1		1								1							1							1
10879850607	United Kingdom of Great Britain and Northern Ireland				1					No	No	Yes	Yes	Yes	1			1	1							1	1								1					1	1								1
10894642666	Germany	1		1						No	Yes	Yes	Yes	Yes	1									DAPT + DOAC	1		1								1							1							1
10940389758	Argentina	1		1						No	Yes	Yes	Yes	Yes	1					1								1							1							1							1
10919349811	Italy				1					No	No	Yes	Yes	Yes	1					1								1							1							1							1
10900043881	United Kingdom of Great Britain and Northern Ireland	1		1						No	No	Yes	Yes	Yes	1		1		1						1		1								1							1							1
10951421390	United Kingdom of Great Britain and Northern Ireland	1		1						No	Yes	Yes	Yes	Yes		N/A	1		1						1		1											Refer to surgeon / IR							Refer to surgeon / IR
10907867795	Germany	1		1						No	No	No	Yes	Yes	1					1								1							1							1							1
10911900065	United Kingdom of Great Britain and Northern Ireland	1		1						No	No	Yes	Yes	Yes	1					1					1		1								1							1							1
10906918738	United Kingdom of Great Britain and Northern Ireland		1	1						No	No	No	Yes	Yes	1			1	1							1	1								1							1							1
10919926024	Ireland	1		1						No	Yes	Yes	Yes	Yes	1					1								1							1							1							1
10924785031	United Kingdom of Great Britain and Northern Ireland	1		1						No	No	No	Yes	Yes	1								1		1		1								1							1							1
10909483924	United Kingdom of Great Britain and Northern Ireland	1		1						No	Yes	Yes	Yes	Yes	1					1								1							1							1							1
10942352194	Romania				1					No	No	No	Yes	Yes	1									Monotherapy + DOAC							Monotherapy + DOAC				1										Monotherapy + DOAC				1
10908969214	United Kingdom of Great Britain and Northern Ireland							1		Yes	Yes	No	Yes	Yes	1	Aspirin and Clopidogrel				1								1							1							1							1
10929302830	United Kingdom of Great Britain and Northern Ireland	1		1						Yes	No	No	No	No	1					1					1		1								1							1							1
10919356886	Italy				1					No	No	Yes	Yes	Yes	1					1								1							1							1							1
10904507709	United Kingdom of Great Britain and Northern Ireland				1					No	No	No	Yes	Yes	1					1						1	1								1							1							1
10897184696	United Kingdom of Great Britain and Northern Ireland							1		No	Yes	Yes	Yes	Yes	1					1								1							1							1
10925024179	United Kingdom of Great Britain and Northern Ireland	1		1						No	No	No	Yes	Yes	1					1											Other							Other							Other
10953734302	United Kingdom of Great Britain and Northern Ireland	1		1						No	Yes	Yes	Yes	Yes	1		1		1						1		1								1							1							1
10882718101	United Kingdom of Great Britain and Northern Ireland	1		1						No	Yes	Yes	Yes	Yes	1								1		1		1						1	1						1	1						1	1
10904621926	United Kingdom of Great Britain and Northern Ireland		1	1						No	No	No	Yes	Yes	1					1						1	1								1							1							1
10882686026	United Kingdom of Great Britain and Northern Ireland		1	1						No	No	No	Yes	Yes	1								1			1	1								1							1							1
10922564535	United Kingdom of Great Britain and Northern Ireland							1		Yes	No	No	Yes	Yes	1									DAPT + DOAC		1	1											Monotherapy + DOAC							Monotherapy + DOAC
10942629934	Iraq	1		1						No	Yes	Yes	Yes	Yes	1									Monotherapy + Warfarin				1							1										Monotherapy + Warfarin	1		1
10909163662	United Kingdom of Great Britain and Northern Ireland							1		No	No	No	Yes	Yes	1					1					1		1								1							1							1
10893066011	Singapore				1					No	No	No	Yes	Yes	1									Monotherapy + DOAC				1							1							1							1
10940427281	Italy	1		1						No	No	No	Yes	Yes	1					1					1		1								1							1							1
10932753740	Greece		1	1						No	No	No	Yes	Yes	1			1	1							1	1								1							1							1
10940001233	Greece	1		1						No	Yes	Yes	Yes	Yes	1		1		1						1		1					1		1					1		1								1
10923449058	Greece	1		1						No	Yes	Yes	Yes	Yes	1		1		1						1		1					1		1					1		1								1
10932748344	Greece		1	1						No	No	No	Yes	Yes	1			1	1							1	1						1	1						1	1								1
10943368527	United States of America				1					No	No	No	No	No	1		1		1						1		1					1		1					1		1					1		1
10905420128	Germany				1					No	No	No	Yes	Yes	1									DAPT, Warfarin, DOAC	1		1								1							1							1
10909124475	United Kingdom of Great Britain and Northern Ireland	1		1						No	No	Yes	Yes	Yes	1		1		1						1		1						1	1						1	1
10918304102	United Kingdom of Great Britain and Northern Ireland		1	1						No	No	No	Yes	Yes	1			1	1							1	1						1	1						1	1						1	1
10927121214	United Kingdom of Great Britain and Northern Ireland							1		No	Yes	Yes	Yes	Yes	1		1		1						1		1								1							1							1
10919353190	Italy				1					No	No	Yes	Yes	Yes	1					1								1							1							1							1
10904112883	Italy	1		1						No	No	No	No	No	1		1		1						1		1					1		1					1		1					1		1
10941509279	Italy				1					No	No	No	No	No	1					1								1							1							1							1
10879854686	United Kingdom of Great Britain and Northern Ireland		1	1						No	No	Yes	Yes	Yes	1					1						1	1						1	1						1	1						1	1
10879871380	United Kingdom of Great Britain and Northern Ireland		1	1						No	No	Yes	Yes	Yes	1					1						1	1								1							1
10897702270	United Kingdom of Great Britain and Northern Ireland		1	1						No	No	Yes	Yes	Yes	1			1	1							1	1						1	1						1	1						1	1
10919351650	Italy				1					No	No	Yes	Yes	Yes	1					1								1							1							1							1
10919355855	Italy				1					No	No	Yes	Yes	Yes	1					1								1							1							1							1
10932749903	United Kingdom of Great Britain and Northern Ireland		1	1						No	No	Yes	Yes	Yes	1			1	1							1	1								1							1							1
10904174818	United Kingdom of Great Britain and Northern Ireland		1	1						No	No	No	Yes	Yes	1			1	1							1	1								1							1							1
10940038338	Germany	1		1						No	No	No	Yes	Yes	1					1					1		1								1							1							1
10899984799	United Kingdom of Great Britain and Northern Ireland		1	1						No	No	Yes	Yes	Yes	1			1	1							1	1						1	1						1	1						1	1
10919354775	Italy				1					No	No	Yes	Yes	Yes	1					1								1							1							1							1
10879821323	United Kingdom of Great Britain and Northern Ireland		1	1						No	No	Yes	Yes	Yes	1			1	1							1	1						1	1						1	1						1	1
10949487870	India	1		1						No	No	No	Yes	Yes	1		1		1						1		1								1							1							1
10932747349	United Kingdom of Great Britain and Northern Ireland		1	1						No	No	Yes	Yes	Yes	1			1	1							1	1						1	1						1	1								1
10924722806	United Kingdom of Great Britain and Northern Ireland	1		1						No	No	Yes	Yes	Yes	1					1					1		1								1							1							1
10941649540	Italy				1					No	No	No	Yes	Yes	1					1								1							1							1							1
10919346339	Italy				1					No	No	Yes	Yes	Yes	1					1								1							1							1							1
10940303094	Brazil				1					No	No	Yes	No	No	1					1								1							1							1							1
10907280609	United Kingdom of Great Britain and Northern Ireland	1		1						No	No	Yes	Yes	Yes	1					1								1							1							1							1
10947846609	United Kingdom of Great Britain and Northern Ireland				1					No	No	No	Yes	Yes	1									Monotherapy + DOAC		1	1								1							1							1
10875627197	United Kingdom of Great Britain and Northern Ireland	1		1						No	No	Yes	Yes	Yes	1		1		1						1		1								1							1							1
10940120924	Canada	1		1						No	No	No	Yes	Yes	1					1						1	1						1	1						1	1						1	1
10909179489	Ireland	1		1						No	No	Yes	Yes	Yes	1		1		1						1		1								1							1							1
10894851623	Ireland	1		1						No	No	No	Yes	Yes	1			1	1							1	1						1	1						1	1						1	1
10927206595	United Kingdom of Great Britain and Northern Ireland							1		No	No	Yes	Yes	Yes	1			1	1												Other				1							1							1
10923419804	Greece	1		1						No	Yes	Yes	Yes	Yes	1		1		1						1		1					1		1					1		1								1
10909192840	United Kingdom of Great Britain and Northern Ireland		1	1						No	No	Yes	Yes	Yes	1			1	1							1	1						1	1						1	1						1	1
10940010568	Greece				1					No	No	No	Yes	Yes	1					1								1							1							1							1
10874477402	United Kingdom of Great Britain and Northern Ireland				1					No	No	No	Yes	Yes	1					1								1							1							1							1
10943052983	Italy				1					No	No	No	Yes	Yes	1					1								1							1							1							1
10874877481	United Kingdom of Great Britain and Northern Ireland				1					No	No	No	Yes	Yes	1					1								1							1							1							1
10894729818	Ireland	1		1						No	No	No	Yes	Yes	1		1		1						1		1					1		1					1		1					1		1
10941668269	Germany	1		1						No	No	No	Yes	No	1					1					1		1								1							1							1
10909109736	United Kingdom of Great Britain and Northern Ireland	1		1						No	Yes	Yes	Yes	Yes	1					1								1							1							1							1
10923473061	Greece				1					No	Yes	Yes	No	Yes	1		1		1						1		1					1		1					1		1								1
10905431089	Germany								DAPT, Warfarin, DOAC	No	No	No	Yes	Yes	1									DAPT, Warfarin, DOAC	1		1								1							1							1
10907860354	Germany	1		1						No	No	No	Yes	Yes	1					1					1		1								1							1							1
10932756846	United Kingdom of Great Britain and Northern Ireland		1	1						No	No	Yes	Yes	Yes	1			1	1							1	1						1	1						1	1								1
10897213882	Ireland	1		1						No	No	No	Yes	Yes	1					1								1							1							1							1
10940436592	Italy	1		1						No	No	No	Yes	Yes	1					1					1		1								1							1							1
10954834230	Italy		1	1						No	No	No	No	No	1					1						1	1						1	1						1	1								1
10901911444	United Kingdom of Great Britain and Northern Ireland		1	1						No	No	Yes	Yes	Yes	1					1						1	1								1							1							1
[truncated: 47 more columns]
